# Supplementary material for: Gastrointestinal microbiota of sympatric pipefish (Syngnathus typhle) and stickleback (Gasterosteus aculeatus) indicate trade-off associated with evolutionary stomach loss
Source: BMC Ecol Evol. 2026 Jun 30;26:56. doi: 10.1186/s12862-026-02546-4 (PMC13344009; doi:10.1186/s12862-026-02546-4)
Supplement: Supplementary file 1 — Supplementary material 1 [file 12862_2026_2546_MOESM1_ESM.xlsx]

## Sheet: meta
sample.id	fish.species	fish.id	sex	intestinal.segment
22Feb281-DL158	Gasterosteus_aculeatus	Gac_7	Male	Stomach
22Feb281-DL159	Gasterosteus_aculeatus	Gac_7	Male	Foregut
22Feb281-DL160	Gasterosteus_aculeatus	Gac_7	Male	Hindgut
22Feb281-DL161	Syngnathus_typhle	St_7	Male	Frontgut
22Feb281-DL162	Syngnathus_typhle	St_7	Male	Midgut
22Feb281-DL163	Syngnathus_typhle	St_7	Male	Hindgut
22Feb281-DL164	Gasterosteus_aculeatus	Gac_8	Female	Stomach
22Feb281-DL165	Gasterosteus_aculeatus	Gac_8	Female	Foregut
22Feb281-DL166	Gasterosteus_aculeatus	Gac_8	Female	Hindgut
22Feb281-DL167	Syngnathus_typhle	St_8	Female	Frontgut
22Feb281-DL168	Syngnathus_typhle	St_8	Female	Midgut
22Feb281-DL169	Syngnathus_typhle	St_8	Female	Hindgut
22Feb281-DL170	Gasterosteus_aculeatus	Gac_9	Female	Stomach
22Feb281-DL171	Gasterosteus_aculeatus	Gac_9	Female	Foregut
22Feb281-DL172	Gasterosteus_aculeatus	Gac_9	Female	Hindgut
22Feb281-DL173	Syngnathus_typhle	St_9	Male	Frontgut
22Feb281-DL174	Syngnathus_typhle	St_9	Male	Midgut
22Feb281-DL175	Syngnathus_typhle	St_9	Male	Hindgut
22Feb281-DL176	Gasterosteus_aculeatus	Gac_10	Female	Stomach
22Feb281-DL177	Gasterosteus_aculeatus	Gac_10	Female	Foregut
22Feb281-DL178	Gasterosteus_aculeatus	Gac_10	Female	Hindgut
22Feb281-DL179	Syngnathus_typhle	St_10	Female	Frontgut
22Feb281-DL180	Syngnathus_typhle	St_10	Female	Midgut
22Feb281-DL181	Syngnathus_typhle	St_10	Female	Hindgut
22Feb281-DL182	Gasterosteus_aculeatus	Gac_11	Male	Stomach
22Feb281-DL183	Gasterosteus_aculeatus	Gac_11	Male	Foregut
22Feb281-DL184	Gasterosteus_aculeatus	Gac_11	Male	Hindgut
22Feb281-DL185	Syngnathus_typhle	St_11	Male	Frontgut
22Feb281-DL186	Syngnathus_typhle	St_11	Male	Midgut
22Feb281-DL187	Syngnathus_typhle	St_11	Male	Hindgut
22Feb281-DL188	Gasterosteus_aculeatus	Gac_12	Female	Stomach
22Feb281-DL189	Gasterosteus_aculeatus	Gac_12	Female	Foregut
22Feb281-DL190	Gasterosteus_aculeatus	Gac_12	Female	Hindgut
22Feb281-DL191	Syngnathus_typhle	St_12	Female	Frontgut
22Feb281-DL192	Syngnathus_typhle	St_12	Female	Midgut
22Feb281-DL193	Syngnathus_typhle	St_12	Female	Hindgut
22Feb281-DL194	Gasterosteus_aculeatus	Gac_1	Male	Stomach
22Feb281-DL195	Gasterosteus_aculeatus	Gac_1	Male	Foregut
22Feb281-DL196	Gasterosteus_aculeatus	Gac_1	Male	Hindgut
22Feb281-DL197	Syngnathus_typhle	St_1	Male	Frontgut
22Feb281-DL198	Syngnathus_typhle	St_1	Male	Midgut
22Feb281-DL199	Syngnathus_typhle	St_1	Male	Hindgut
22Feb281-DL200	Gasterosteus_aculeatus	Gac_2	Female	Stomach
22Feb281-DL201	Gasterosteus_aculeatus	Gac_2	Female	Foregut
22Feb281-DL202	Gasterosteus_aculeatus	Gac_2	Female	Hindgut
22Feb281-DL203	Syngnathus_typhle	St_2	Female	Frontgut
22Feb281-DL204	Syngnathus_typhle	St_2	Female	Midgut
22Feb281-DL205	Syngnathus_typhle	St_2	Female	Hindgut
22Feb281-DL206	Gasterosteus_aculeatus	Gac_3	Male	Stomach
22Feb281-DL207	Gasterosteus_aculeatus	Gac_3	Male	Foregut
22Feb281-DL208	Gasterosteus_aculeatus	Gac_3	Male	Hindgut
22Feb281-DL209	Syngnathus_typhle	St_3	Male	Frontgut
22Feb281-DL210	Syngnathus_typhle	St_3	Male	Midgut
22Feb281-DL211	Syngnathus_typhle	St_3	Male	Hindgut
22Feb281-DL212	Gasterosteus_aculeatus	Gac_4	Male	Stomach
22Feb281-DL213	Gasterosteus_aculeatus	Gac_4	Male	Foregut
22Feb281-DL214	Gasterosteus_aculeatus	Gac_4	Male	Hindgut
22Feb281-DL215	Syngnathus_typhle	St_4	Female	Frontgut
22Feb281-DL216	Syngnathus_typhle	St_4	Female	Midgut
22Feb281-DL217	Syngnathus_typhle	St_4	Female	Hindgut
22Feb281-DL218	Gasterosteus_aculeatus	Gac_5	Male	Stomach
22Feb281-DL219	Gasterosteus_aculeatus	Gac_5	Male	Foregut
22Feb281-DL220	Gasterosteus_aculeatus	Gac_5	Male	Hindgut
22Feb281-DL221	Syngnathus_typhle	St_5	Male	Frontgut
22Feb281-DL222	Syngnathus_typhle	St_5	Male	Midgut
22Feb281-DL223	Syngnathus_typhle	St_5	Male	Hindgut

## Sheet: microbiome counts
	22Feb281-DL158	22Feb281-DL161	22Feb281-DL162	22Feb281-DL163	22Feb281-DL164	22Feb281-DL166	22Feb281-DL167	22Feb281-DL168	22Feb281-DL169	22Feb281-DL170	22Feb281-DL172	22Feb281-DL173	22Feb281-DL174	22Feb281-DL176	22Feb281-DL177	22Feb281-DL178	22Feb281-DL179	22Feb281-DL180	22Feb281-DL181	22Feb281-DL182	22Feb281-DL183	22Feb281-DL184	22Feb281-DL185	22Feb281-DL186	22Feb281-DL187	22Feb281-DL188	22Feb281-DL189	22Feb281-DL190	22Feb281-DL191	22Feb281-DL192	22Feb281-DL194	22Feb281-DL196	22Feb281-DL197	22Feb281-DL198	22Feb281-DL199	22Feb281-DL200	22Feb281-DL201	22Feb281-DL202	22Feb281-DL203	22Feb281-DL204	22Feb281-DL205	22Feb281-DL206	22Feb281-DL207	22Feb281-DL208	22Feb281-DL209	22Feb281-DL210	22Feb281-DL211	22Feb281-DL212	22Feb281-DL213
Reichenbachiella	0	0	0	0	0	0	0	0	0	3	0	0	0	0	0	0	0	0	0	24	0	0	0	0	0	0	0	0	11	27	18	0	0	0	0	0	0	0	0	0	0	0	0	0	0	0	24	0	0
Fulvivirga	0	0	0	7	0	0	0	0	0	0	0	0	0	0	0	0	0	0	0	0	0	0	0	0	6	0	0	0	0	0	13	0	0	0	0	0	0	0	0	0	88	0	0	0	0	0	382	0	0
Portibacter	0	0	0	2	0	0	0	0	0	0	0	0	4	0	0	0	0	0	0	0	0	0	0	0	0	0	0	0	0	0	0	0	3	0	87	0	0	0	0	82	67	0	0	0	0	0	19	0	0
Lewinella	0	0	0	0	0	0	0	0	0	0	0	0	0	0	0	0	0	3	3	0	0	0	0	0	0	0	0	0	0	0	0	0	7	0	0	0	0	0	0	0	0	0	0	0	0	0	0	0	0
Rubidimonas	0	0	8	0	0	0	0	0	0	0	0	0	0	0	0	0	0	0	0	0	0	0	0	0	0	0	0	0	0	0	0	0	0	0	0	0	0	0	0	0	0	0	0	0	0	0	12	0	0
Cryomorphaceae	0	0	5	0	0	0	0	0	0	0	0	0	0	0	0	0	0	0	0	17	0	0	0	0	0	0	0	0	15	0	16	0	0	0	0	0	0	0	0	0	0	0	0	0	0	0	7	0	0
Vicingus	0	0	0	4	0	0	0	0	2	0	0	6	14	0	0	0	0	0	16	0	0	0	0	0	13	0	0	0	0	4	0	0	5	0	4	0	0	0	0	24	0	0	0	0	0	0	119	0	0
Fluviicola	0	0	9	0	0	0	0	0	0	0	0	0	0	0	0	0	7	7	4	0	0	0	0	2	11	0	0	0	0	0	0	0	28	0	8	0	0	0	19	0	10	0	0	0	0	0	7	0	0
Flavobacterium	0	0	4	4	0	0	0	0	0	0	0	0	0	4	0	0	0	0	0	190	0	0	0	0	0	0	0	0	0	0	98	0	0	0	40	854	35	0	0	0	0	0	0	0	0	0	52	0	0
Gilvibacter	0	2	0	3	0	0	0	0	16	0	0	0	0	0	0	0	0	6	0	0	0	0	0	0	3	0	0	0	0	0	0	0	0	0	0	0	0	0	0	0	0	0	0	0	0	0	0	0	0
Maribacter	0	0	0	0	0	0	0	0	0	0	0	0	5	0	0	0	0	0	0	0	0	0	0	0	4	0	0	0	107	0	21	0	7	0	2	0	0	0	0	23	46	0	0	0	0	0	67	0	0
Flavobacteriaceae	0	0	0	0	0	0	0	0	0	0	0	7	20	0	0	0	0	5	4	26	0	0	0	0	0	0	0	0	31	0	42	0	19	0	0	0	0	0	0	9	0	0	0	0	0	0	26	0	0
Croceitalea	0	0	0	3	0	0	0	0	0	0	0	0	0	0	0	0	0	0	11	0	0	0	0	0	12	0	0	0	48	0	9	0	3	0	92	0	0	0	0	12	27	0	0	0	0	0	681	0	0
Cellulophaga	0	0	0	0	27	0	0	0	0	0	0	0	0	0	0	0	0	0	0	265	0	0	0	0	0	0	0	0	7	0	34	0	0	0	0	0	0	0	0	0	0	0	0	0	0	0	0	0	0
Tenacibaculum	0	0	0	0	0	0	0	0	5	0	0	0	0	4	0	0	0	0	0	4	0	0	0	0	5	0	0	0	0	0	0	0	0	0	0	0	0	0	0	0	0	0	0	0	0	0	0	0	0
Kordia	0	0	0	0	0	0	0	0	0	0	0	0	0	0	0	0	0	0	0	0	0	0	0	0	0	0	0	0	0	0	8	0	4	0	38	0	0	0	0	15	0	0	0	0	0	10	0	0	0
Spongiivirga	0	2	0	7	0	0	0	0	0	0	0	53	44	20	0	0	0	0	2	0	0	0	7	7	69	0	0	4	185	0	89	10	28	5	48	0	0	0	0	157	110	0	0	0	0	0	115	0	0
Dokdonia	0	0	10	11	2	0	8	7	18	0	0	15	9	0	0	0	7	12	8	0	0	0	4	2	36	0	0	0	55	13	69	0	92	2	136	0	0	2	243	716	272	2	0	0	99	55	2867	0	0
Chryseobacterium	0	0	0	0	0	0	0	0	0	0	0	0	0	57	0	0	0	0	0	19	0	0	0	0	0	0	0	0	0	0	89	0	0	0	0	10	0	0	0	0	0	8	0	0	0	0	0	0	0
Spirosoma	0	0	0	0	0	0	0	0	0	0	0	0	0	0	0	0	0	0	0	0	0	0	0	0	0	0	26	6	0	9	0	0	0	0	0	0	0	0	0	0	0	0	0	0	0	0	0	0	0
Candidatus_Amoebophilus	4	0	0	0	0	0	0	0	0	8	0	0	0	0	0	0	0	0	0	148	0	0	0	0	0	0	0	0	0	0	0	0	0	0	0	0	0	0	0	0	0	0	0	0	0	0	0	0	0
Candidatus_Campbellbacteria	0	0	0	0	0	0	2	0	4	0	0	14	0	0	0	0	0	0	0	0	0	0	0	0	3	0	0	0	0	0	0	0	0	0	0	0	0	0	35	9	0	0	0	0	0	0	0	0	0
Gracilibacteria	3	0	0	0	0	0	0	0	7	3	0	4	0	9	0	0	0	6	0	212	0	0	0	0	2	0	0	0	51	7	341	0	9	2	0	0	0	0	21	60	25	0	0	0	0	0	19	0	0
Mycoplasma	0	9195	17112	38530	6234	35	27	0	12079	87	0	8328	21826	0	0	4	70	22327	71229	3	41	5	841	9713	50471	2566	4	0	0	14	389	258	365	13685	312	0	0	42	789	6150	73569	0	0	0	664	39	40	0	0
Cyanobium_PCC-6307	0	0	0	0	0	0	0	0	0	26	0	0	0	23	0	0	0	0	0	438	0	0	0	0	0	0	0	0	0	0	225	0	0	0	0	0	0	0	0	0	0	18	0	0	0	0	0	0	0
Synechocystis_PCC-6803	0	0	0	0	0	0	0	0	0	0	0	0	0	2	0	0	0	0	0	62	0	0	0	0	0	0	0	0	0	0	8	0	0	0	0	0	0	0	0	0	0	23	0	0	0	0	0	0	0
Deinococcus	0	0	0	0	0	0	0	0	0	0	0	0	0	16	0	0	0	0	0	18	0	0	8	0	0	0	50	0	0	0	9	0	0	0	0	0	0	0	0	0	0	0	0	0	0	0	0	0	0
Brevinema	0	41643	25862	1548	224	9821	67829	12130	17595	88	115	32166	5619	4	425	1127	96841	17730	1991	20	7540	2257	60493	56408	53965	6446	0	114	54724	21054	205	918	77031	71233	1685	44	875	369	35523	15463	346	15	45	17	43188	6431	309	0	6
Spirochaetaceae	0	0	0	0	0	0	0	0	0	0	0	0	0	0	0	0	0	0	0	0	0	0	0	52	122	44	0	0	0	0	0	0	0	0	0	0	0	0	0	238	41	0	0	0	0	7	2181	0	0
Pseudarcobacter	6	0	0	0	0	0	0	0	0	8	0	0	0	0	0	0	0	0	0	38	0	0	0	0	0	0	0	0	0	0	45	0	0	0	0	0	0	0	0	0	0	0	0	0	0	0	0	0	0
Subgroup_10	0	0	0	12	3	5	0	0	0	0	0	0	21	0	0	0	0	0	0	0	0	0	0	0	0	0	0	0	0	0	6	0	0	0	0	0	0	0	0	0	0	4	0	0	0	0	62	0	0
Lactococcus	0	0	0	0	0	0	0	0	0	223	0	0	0	77	0	0	0	0	0	251	0	0	0	0	0	0	0	0	0	0	949	0	0	0	0	0	0	0	0	0	0	0	0	0	0	0	0	0	0
Streptococcus	0	0	0	0	0	0	0	0	14	0	0	0	0	0	0	0	9	5	0	7	0	0	0	0	0	0	0	0	0	5	0	0	6	0	16	0	0	36	0	0	0	0	0	0	11	0	0	0	0
Nosocomiicoccus	0	0	0	0	0	0	0	0	0	0	0	0	0	0	0	0	0	0	0	0	0	0	0	0	0	0	0	0	0	0	0	0	0	0	35	0	0	0	0	0	0	0	0	50	0	0	0	10	0
Staphylococcus	0	0	2	0	0	0	0	0	0	0	0	0	0	0	0	2	0	0	0	0	0	0	0	0	0	0	0	0	0	0	0	0	16	0	0	0	0	0	38	0	0	0	0	0	0	0	0	0	0
Dolosigranulum	0	0	0	0	0	0	0	0	0	0	0	0	0	0	0	0	0	0	0	0	0	0	0	0	0	0	0	0	0	18	0	0	6	0	23	0	0	0	0	0	0	0	0	0	43	0	0	0	0
Bacillales	2	0	0	0	0	0	3	0	0	135	0	0	0	18	0	0	0	0	0	635	0	0	0	0	0	0	0	0	0	0	1437	0	0	0	0	0	0	0	0	0	0	0	0	0	0	0	0	0	0
Peptoclostridium	0	0	0	0	2	0	0	0	0	0	0	0	0	0	13	0	0	0	0	0	0	0	0	0	0	0	0	0	0	0	0	0	0	0	0	0	0	0	0	0	0	0	0	0	0	0	0	0	6
Acanthopleuribacter	2	0	0	0	10	0	0	0	0	0	0	0	0	0	0	0	0	0	0	9	0	0	0	0	0	0	0	0	0	0	87	0	0	0	0	0	0	0	0	0	0	0	0	0	0	0	24	0	0
Roseibacillus	0	2	0	4	0	0	0	0	0	0	0	0	7	0	0	0	0	0	7	0	0	0	0	0	0	0	0	0	10	0	0	0	9	3	77	0	0	0	0	223	158	0	0	0	0	0	16	0	0
Persicirhabdus	0	0	0	0	0	0	0	0	0	0	0	5	25	0	0	0	0	0	0	0	0	0	0	0	0	0	0	0	9	0	0	0	53	0	30	0	0	0	0	39	24	0	0	0	0	0	0	0	0
Rubritalea	0	0	0	0	0	0	0	0	0	0	0	0	0	0	0	0	0	0	0	0	0	0	2	0	5	0	0	0	0	0	26	0	0	0	0	42	0	0	0	0	0	0	0	0	0	0	0	0	0
LD29	0	0	0	0	0	0	0	0	0	0	0	0	0	3	0	0	0	0	0	182	0	0	0	0	0	0	0	0	0	0	13	0	0	0	0	0	0	0	0	0	0	0	0	0	0	0	0	0	0
OM190	0	0	7	0	0	0	0	0	0	0	0	0	3	0	0	0	0	0	0	0	0	0	0	0	5	0	0	0	12	0	0	0	10	0	0	0	0	0	0	13	0	0	0	0	0	0	0	0	0
Chlamydiales	0	0	0	2	0	0	0	0	0	0	0	2	0	0	0	0	0	0	0	0	0	0	0	0	3	0	0	0	49	0	0	0	5	0	16	0	0	0	8	39	0	0	0	0	0	7	11	0	0
Sva0996_marine_group	0	0	0	0	0	0	0	0	0	0	0	0	0	0	0	0	0	0	0	4	0	0	0	0	0	0	0	0	0	0	0	0	0	0	0	0	0	0	0	0	0	0	0	0	0	0	0	2	0
Cutibacterium	0	0	0	0	9	0	0	0	0	7	0	6	0	0	3	0	0	0	0	0	5	0	6	0	0	0	0	0	0	22	0	0	0	0	0	0	0	3	0	0	5	3	12	0	0	0	5	0	0
Pseudoclavibacter	0	0	0	0	0	0	0	0	0	0	0	0	0	5	0	0	0	0	0	57	0	0	0	0	0	0	0	0	0	0	0	0	0	0	0	0	0	0	0	0	0	0	0	0	0	0	0	0	0
Micrococcus	0	0	0	0	0	0	0	0	0	0	0	0	0	15	0	0	0	0	0	37	0	0	0	0	0	0	0	0	0	0	0	0	0	0	16	0	0	0	0	0	6	0	0	0	0	0	0	0	3
Corynebacterium	0	0	0	0	0	0	0	0	0	0	0	17	0	0	0	0	0	0	0	0	0	0	0	0	0	16	0	0	0	32	0	8	0	0	0	0	0	0	0	0	35	4	0	0	9	0	0	6	0
NB1-j	0	0	0	0	0	0	0	0	0	0	0	0	0	0	0	0	0	0	0	13	0	0	0	0	0	0	0	0	0	0	5	0	0	0	0	0	0	0	0	0	0	0	0	0	0	0	0	0	0
Bdellovibrio	0	0	0	0	0	0	4	0	0	0	0	5	0	0	0	0	0	5	0	0	0	0	0	0	17	0	0	0	88	15	0	0	0	0	14	0	0	0	34	11	0	0	0	0	0	0	0	0	0
Sphingorhabdus	0	0	0	3	0	0	0	0	0	23	0	7	16	0	0	0	0	0	0	28	0	0	0	0	0	0	0	0	87	26	25	0	0	0	18	0	0	0	0	37	0	0	0	0	0	0	353	0	0
Sphingomonadaceae	0	0	0	0	0	0	0	0	0	0	0	0	0	0	0	0	9	0	0	0	0	0	0	0	0	0	0	0	0	8	0	0	31	3	0	0	0	0	0	0	30	0	0	0	0	0	52	0	0
Erythrobacter	0	0	0	4	0	0	0	0	0	0	0	0	0	4	0	0	0	0	0	0	0	0	0	0	20	0	0	0	261	0	0	0	0	0	0	0	0	0	63	218	90	0	0	0	6	34	150	0	0
Sphingomonas	0	0	0	0	0	0	0	0	0	0	0	0	0	0	0	0	0	0	0	0	0	0	0	0	0	0	25	0	0	0	0	0	0	0	0	0	10	0	0	0	0	23	0	0	0	0	0	0	0
Hellea	0	0	0	0	0	0	0	0	0	0	0	0	0	0	0	0	0	4	0	0	0	0	0	0	0	0	0	0	0	0	5	0	0	0	0	0	0	0	0	53	0	0	0	0	0	0	12	0	0
Robiginitomaculum	0	0	0	0	0	0	0	0	0	0	0	0	29	0	0	0	4	9	0	0	0	0	0	0	0	0	0	0	0	0	5	0	12	0	54	0	0	0	0	17	0	0	0	0	0	0	0	0	0
Hyphomonadaceae	0	0	0	0	0	0	0	0	0	0	0	0	0	0	0	0	0	0	0	0	0	0	0	0	0	0	0	0	0	0	0	0	0	0	24	0	0	0	0	11	0	0	0	0	0	0	21	0	0
PS1_clade	0	0	0	1	0	0	0	0	4	0	0	0	0	0	0	0	0	0	0	3	0	0	0	0	0	0	0	0	6	0	7	0	0	0	0	0	0	0	0	0	0	0	0	0	0	0	0	38	0
Parvularcula	0	0	3	0	0	0	0	0	0	0	0	0	0	0	0	0	0	0	0	0	29	0	0	0	0	0	0	0	0	0	0	0	0	0	0	0	0	0	0	0	0	0	0	0	0	0	0	0	0
Amphiplicatus	0	0	0	0	0	0	0	0	0	0	0	6	4	0	0	0	0	0	0	0	0	0	0	0	0	0	0	0	0	0	0	0	0	0	0	0	0	0	0	0	0	0	0	0	0	0	0	0	0
Pseudahrensia	0	0	0	0	0	0	0	0	0	0	0	5	5	0	0	0	0	12	0	13	0	0	0	0	0	0	0	0	32	0	21	0	4	0	55	0	0	0	0	0	0	0	0	0	0	0	11	0	0
Labrenzia	0	0	0	0	0	0	0	0	0	0	0	0	0	0	0	0	0	0	0	0	0	0	0	0	0	0	0	0	11	0	0	0	0	0	0	0	0	0	15	0	36	0	0	0	3	0	233	0	0
Filomicrobium	0	0	11	3	0	0	0	0	0	0	0	0	0	0	0	0	0	0	0	0	0	0	0	0	3	0	0	0	0	0	4	0	0	0	0	0	0	0	0	20	0	0	0	0	0	0	0	8	0
Anderseniella	0	0	0	0	0	0	0	0	0	0	0	0	0	0	0	0	0	0	0	6	0	0	0	0	0	0	0	0	0	0	39	0	0	0	0	0	0	0	0	0	0	0	0	0	0	0	0	22	0
Rhodobacteraceae	0	4	0	11	0	0	8	0	0	42	4	19	0	0	0	0	14	5	7	72	28	0	0	0	29	9	6	0	378	21	147	0	96	19	66	1134	18	0	30	198	86	0	0	0	22	5	210	0	3
Phaeobacter	0	0	0	0	0	0	0	0	0	0	0	0	0	0	0	0	0	0	0	32	0	0	0	0	0	0	0	0	10	0	71	0	0	0	0	0	0	0	0	0	0	0	0	0	0	0	10	92	0
Pseudophaeobacter	11	0	0	0	0	0	0	0	0	9	0	0	0	0	0	0	0	0	0	23	0	0	0	0	0	18	0	0	0	0	231	0	0	0	0	0	0	0	0	0	0	42	0	0	0	0	9	0	0
Sulfitobacter	0	0	13	15	12	0	13	0	5	7	0	26	27	7	0	0	0	0	17	10	0	0	0	0	33	0	0	9	2156	118	141	0	36	4	124	0	0	0	93	465	239	0	0	0	33	40	1156	19	0
Sedimentitalea	0	0	0	0	0	0	0	0	0	0	0	0	0	0	0	0	0	0	0	0	0	0	0	0	0	0	0	0	31	0	11	0	0	0	0	0	0	0	0	0	0	0	0	0	0	0	0	0	0
Litoreibacter	0	0	0	9	0	0	0	0	0	0	0	0	0	0	0	0	0	0	11	0	0	0	0	4	19	0	0	0	0	0	38	0	0	0	0	0	0	0	15	11	204	10	0	0	74	90	2165	33	0
Roseovarius	0	0	0	0	0	0	0	0	0	0	0	0	0	8	0	0	0	0	0	27	0	0	0	0	0	0	0	0	0	0	0	0	0	0	0	17	0	0	0	0	0	0	0	0	0	0	0	0	0
Pontivivens	0	0	0	0	0	0	0	0	0	0	0	0	0	0	0	0	0	0	0	0	0	0	0	0	0	0	0	0	9	0	0	0	14	0	0	0	0	0	0	0	0	0	0	0	0	0	12	0	0
Ruegeria	0	0	0	0	0	0	0	0	0	0	0	0	0	0	0	0	0	0	0	66	0	0	0	0	0	0	0	0	0	0	103	0	0	0	0	0	0	0	0	0	0	0	0	0	0	0	8	0	0
Tateyamaria	0	0	5	0	0	0	0	0	0	0	0	0	0	0	0	0	0	0	0	0	0	0	0	0	8	0	0	0	32	0	296	0	7	3	22	0	0	0	0	36	0	0	0	0	0	0	119	0	0
Planktotalea	0	0	0	0	0	0	0	0	0	0	0	0	11	0	0	0	0	0	0	0	0	0	0	0	0	0	0	0	67	0	0	6	55	0	13	0	0	0	0	25	62	0	0	0	0	0	0	0	0
Aliiroseovarius	0	0	0	0	0	0	0	0	0	0	0	0	0	0	0	0	0	0	0	19	0	0	0	0	0	0	0	0	0	0	108	0	0	0	0	0	0	0	0	0	0	16	0	0	0	0	9	0	0
Yoonia-Loktanella	0	0	0	7	0	0	0	0	0	0	0	0	0	0	0	0	0	0	0	0	0	0	0	0	0	0	0	0	0	0	0	0	0	0	0	0	0	0	0	16	45	0	0	0	0	0	13	0	0
Marivita	0	0	0	0	0	0	0	0	0	0	0	6	0	0	0	0	6	0	0	0	0	0	0	0	0	0	0	0	24	11	0	0	0	0	0	0	0	0	32	98	67	0	0	0	0	0	18	0	0
Pseudorhodobacter	0	0	0	0	0	0	0	0	0	5	0	0	0	0	0	0	0	0	0	29	0	0	0	0	0	0	0	0	35	0	267	0	0	0	0	0	0	0	0	0	12	22	0	0	0	0	0	28	0
Defluviimonas	0	0	0	12	0	0	0	0	11	0	0	15	73	0	0	0	0	3	0	0	0	0	0	0	3	0	0	0	21	0	13	0	8	0	69	0	0	0	0	24	0	0	0	0	0	0	14	0	0
Paracoccus	0	0	0	0	3	0	3	0	0	15	0	0	0	0	11	0	0	0	0	10	0	0	0	0	0	0	0	0	0	0	0	0	0	0	17	0	0	0	0	11	0	0	0	0	17	0	0	10	0
Kiloniella	0	0	0	0	0	0	0	0	0	5	0	0	0	0	0	0	0	0	0	9	0	0	0	0	0	0	0	0	0	0	118	0	0	0	24	0	0	0	0	0	0	0	0	0	0	0	141	0	0
Candidatus_Megaira	0	0	0	0	0	0	0	0	0	0	0	0	0	0	0	0	0	0	0	7	0	0	0	0	0	0	0	0	42	2	33	0	0	0	0	0	0	0	0	0	0	0	0	0	0	0	18	0	0
Peredibacter	8	0	0	0	0	0	0	0	0	0	0	0	0	7	0	0	0	0	0	45	0	0	0	0	0	19	0	0	0	0	120	0	0	0	0	13	0	0	0	0	0	7	0	0	0	0	0	0	0
Halobacteriovorax	14	0	0	0	0	0	0	0	0	0	0	0	0	3	0	0	0	0	0	70	0	0	0	0	0	14	0	0	0	0	181	0	0	0	0	0	0	0	0	0	0	4	0	0	0	0	0	0	0
Escherichia-Shigella	0	0	0	0	0	0	0	0	0	0	0	0	0	0	0	0	0	5	0	4	0	0	0	0	0	0	0	0	47	0	0	0	11	0	0	0	0	0	0	0	0	0	0	0	4	0	0	0	0
Enterobacter	0	0	0	0	0	0	0	0	0	0	0	0	0	0	0	0	0	0	0	0	0	0	0	0	0	0	0	0	0	0	0	0	0	0	34	0	0	0	0	0	31	0	0	0	0	0	0	0	0
Aeromonas	0	0	0	0	0	0	0	0	0	0	0	0	0	0	0	0	0	0	0	0	0	0	0	0	0	0	0	0	0	0	0	0	0	0	0	0	0	0	0	0	5	0	0	56	0	36	0	0	0
Moritella	0	0	0	0	4	0	0	0	0	9	0	0	0	3	0	0	0	0	0	58	0	0	0	0	0	0	0	0	79	0	1036	0	0	0	0	0	0	0	0	0	0	180	0	0	0	7	27	0	0
Psychrosphaera	17	0	0	0	0	0	0	0	0	0	0	0	0	7	0	0	0	0	0	115	0	0	0	0	0	0	0	0	0	0	746	0	0	0	0	0	0	0	0	0	0	0	0	0	0	0	0	0	0
Pseudoalteromonas	353	0	0	0	10	0	0	0	0	50	0	0	0	73	0	0	0	0	0	5384	0	0	0	0	2	60	0	0	176	31	4893	19	0	4	0	12	0	0	26	0	0	21	4	0	0	0	154	0	0
Shewanella	145	0	0	0	3	0	0	0	0	55	0	9	32	64	0	0	6	0	0	1146	0	0	0	0	0	221	7	0	1173	0	3792	0	6	2	0	55	0	0	37	73	278	871	5	0	278	132	254	22	0
Oceaniserpentilla	4	0	0	0	0	0	0	0	0	0	0	0	0	0	0	0	0	0	0	98	0	0	0	0	0	0	0	0	0	0	67	0	0	0	0	0	0	0	0	0	0	0	0	0	0	0	0	0	0
Gammaproteobacteria	134	0	0	0	3	0	0	0	0	0	0	0	0	7	0	0	0	4	0	113	0	0	0	0	0	0	0	0	255	0	151	0	0	0	0	0	0	0	0	49	0	0	0	0	4	0	223	0	0
Alkalimarinus	20	0	0	0	0	0	0	0	0	0	0	0	0	3	0	0	0	0	0	31	0	0	0	0	0	0	0	0	15	0	307	0	0	4	7	23	0	0	0	0	0	0	0	0	0	0	15	0	0
Marinomonas	2	0	0	0	0	0	0	0	0	0	0	0	0	13	0	0	0	0	0	49	0	0	0	0	0	0	0	0	0	0	199	0	0	0	0	0	0	0	0	0	0	0	0	0	0	0	38	0	0
Nitrincolaceae	0	0	0	0	0	0	0	0	0	0	0	0	0	0	0	0	0	0	0	0	0	0	0	0	0	0	0	0	0	0	0	0	0	0	0	0	0	0	0	0	0	0	0	0	0	0	11	0	0
Neptunomonas	0	0	0	0	0	0	0	0	0	0	0	0	0	0	0	0	0	0	0	25	0	0	0	0	0	39	0	0	31	0	44	0	0	0	0	0	0	0	0	0	0	0	0	0	0	0	17	0	0
Neptuniibacter	0	0	0	0	0	0	0	0	0	0	0	0	0	0	0	0	0	0	0	6	0	0	0	0	0	0	0	0	0	0	10	0	0	0	0	0	0	0	0	0	0	0	0	0	0	0	0	0	0
Pseudomonas	8	0	0	0	4	9	19	0	17	14	7	2	5	0	2	0	0	5	0	31	0	0	0	0	0	40	69	0	21	0	28	21	22	0	0	0	7	16	17	66	44	40	0	0	55	10	0	8	23
Oleispira	188	0	0	0	0	0	0	0	0	12	0	0	0	22	0	0	0	0	0	2219	0	0	0	0	3	53	0	0	9	0	1170	25	6	0	0	9	0	0	0	0	0	8	0	0	0	0	18	0	0
Endozoicomonas	0	0	0	0	0	0	0	0	0	0	0	0	0	0	0	0	0	0	0	0	0	0	0	0	0	0	0	0	0	0	0	0	0	0	0	0	0	0	0	0	0	13	19640	0	0	0	0	0	5
BD1-7_clade	5	0	0	0	0	0	0	0	0	0	0	0	3	0	0	0	0	3	0	30	0	0	0	0	0	0	0	0	38	0	14	0	0	0	0	0	0	0	0	0	0	0	0	0	0	0	42	0	0
Thiothrix	0	0	0	0	0	0	0	0	0	0	0	0	0	0	0	0	0	0	0	42	0	0	0	0	0	0	0	0	0	0	3	0	0	9	19	0	0	0	0	0	0	0	0	0	0	0	26	0	0
Leucothrix	0	0	0	0	0	0	0	0	0	0	0	0	0	0	0	0	0	0	0	16	0	0	0	0	0	0	0	0	0	0	5	0	0	0	0	0	0	0	0	0	0	0	0	0	0	0	31	0	0
EC3	0	0	0	0	0	0	0	0	0	0	0	0	9	0	0	0	0	0	0	0	0	0	0	0	0	0	0	0	0	0	9	0	0	0	0	0	0	0	0	0	0	0	0	0	0	0	6	0	0
Acinetobacter	0	0	0	0	7	0	0	0	18	6	10	11	7	0	15	0	0	0	3	8455	395	0	0	0	0	120	64	31	17	414	135	12	24	0	112	0	38	73	196	254	3397	23	20	2238	54	17	172	4	64
Enhydrobacter	2	0	0	0	0	0	0	0	0	0	0	0	0	0	0	0	0	24	0	0	0	0	0	0	0	0	0	0	0	0	0	0	0	0	0	0	0	0	0	11	0	0	0	10	0	0	0	0	0
Psychrobacter	0	0	0	0	0	0	0	0	0	0	0	0	0	0	0	0	0	0	0	336	0	0	0	0	0	0	0	0	0	0	0	0	0	0	0	0	0	0	21	0	0	2	0	0	0	0	0	0	0
Granulosicoccus	0	0	0	0	0	0	0	0	0	0	0	0	0	0	0	0	0	0	0	0	0	0	0	0	2	0	0	0	4	0	0	0	0	0	0	0	0	0	0	0	68	0	0	0	0	0	8	0	0
Thiohalocapsa	0	0	0	0	0	0	0	0	0	0	0	0	0	16	0	0	0	0	0	100	0	0	0	0	0	16	0	0	0	0	41	0	0	0	0	47	0	0	0	0	0	0	0	0	0	0	0	0	0
Woeseia	0	0	0	0	0	0	0	0	0	0	0	0	0	0	0	0	0	0	0	0	0	0	0	0	0	0	0	0	0	0	0	0	0	0	0	0	0	0	0	15	13	0	0	0	0	0	11	0	0
Luteimonas	0	0	0	0	0	0	0	0	0	0	0	0	0	2	0	0	0	0	0	52	0	0	0	0	0	0	0	0	0	0	9	0	0	0	0	0	0	0	0	0	0	0	0	0	0	0	0	0	0
Methylotenera	0	0	0	0	0	0	0	0	0	0	0	0	0	0	0	0	0	0	0	0	0	0	0	0	0	0	0	0	10	0	0	0	0	0	0	0	0	0	0	96	44	0	0	0	0	0	0	0	0
Ralstonia	0	0	0	0	0	0	0	0	0	0	0	0	0	0	0	0	0	0	0	0	0	0	0	0	0	0	0	0	15	0	0	0	0	0	0	0	0	0	0	0	0	0	0	0	0	0	0	0	0
Oxalobacteraceae	0	0	0	3	0	0	0	0	0	0	0	0	0	0	0	0	0	0	0	0	0	0	0	0	95	0	0	0	0	0	0	0	0	0	0	0	0	0	0	0	0	0	0	0	0	0	33	0	0
Candidatus_Branchiomonas	0	0	0	0	0	0	0	0	0	0	0	0	21	8	0	0	0	0	0	0	0	0	0	0	9	0	0	0	367	120	0	0	48	0	29	0	0	0	0	0	0	0	0	0	7	9	16	0	0
Marinicella	0	0	0	0	0	0	0	0	0	0	0	0	15	0	0	0	0	0	0	0	0	0	0	0	0	0	0	0	0	0	6	0	0	0	0	0	0	0	0	40	37	0	0	0	0	0	0	0	0
Aliikangiella	0	0	0	0	0	0	0	0	0	0	0	0	0	0	0	0	0	0	0	26	0	0	0	0	0	0	0	0	0	0	0	0	0	0	0	0	0	0	0	0	0	9	0	0	0	0	137	0	0
Oceanospirillum	0	0	0	0	0	0	0	0	0	0	0	0	0	0	0	0	0	0	0	6	0	0	0	0	0	15	0	0	0	0	51	0	7	0	0	0	0	0	0	0	0	0	0	0	0	0	0	0	0
Oceanobacter	0	0	0	0	0	0	0	0	0	11	0	0	0	0	0	0	0	0	0	6	0	0	0	0	0	0	0	0	0	0	36	0	0	0	0	0	0	0	0	0	0	0	0	0	0	0	0	0	0
Oleiphilus	0	0	0	0	0	0	0	0	0	0	0	0	0	0	0	0	0	0	0	22	0	0	0	0	0	20	0	0	0	0	20	0	0	0	0	0	0	0	0	0	0	0	0	0	0	0	0	0	0
Colwellia	162	0	0	0	4	0	0	0	0	132	0	0	0	44	0	0	0	0	0	5280	26	0	0	0	0	125	0	0	80	0	3719	0	0	0	0	25	0	0	20	11	0	76	0	0	0	0	69	0	0
Colwelliaceae	5	0	0	0	0	0	0	0	0	5	0	0	0	13	0	0	0	0	0	16	0	0	0	0	0	0	0	0	21	0	89	0	0	0	0	0	0	0	0	0	0	0	0	0	0	0	0	0	0
Thalassotalea	30	0	0	0	0	0	0	0	0	26	0	0	0	21	0	0	0	0	0	222	0	0	0	0	0	23	0	0	0	0	517	0	0	0	0	33	0	0	0	0	0	8	0	0	0	0	72	0	0
Motilimonas	69	0	0	0	9	0	0	0	0	5	0	0	0	12	0	0	0	0	0	986	0	0	0	0	0	0	0	0	59	7	1111	0	0	0	0	0	0	0	0	0	13	8	0	0	172	11	7	0	0
Photobacterium	0	0	0	0	24	0	0	0	0	0	0	0	0	185	0	0	0	0	0	473	30	0	0	0	0	256	0	0	681	18	1892	0	0	0	0	0	0	0	0	81	11	317	0	0	144	1389	188	43	0
Vibrio	69	0	0	9	31513	14	50	0	52	18895	3	9	0	61861	290	47	0	0	0	27683	434	0	0	0	0	188	0	9	426	95	35253	594	4	35	31	45055	8	140	112	15	0	24949	143	0	196	685	153	15	37
Aliivibrio	0	0	0	0	0	0	0	0	0	0	0	0	0	0	0	0	0	0	0	19	0	0	0	0	0	0	0	0	33	0	213	0	0	0	0	0	0	0	0	0	6	35	0	0	643	2348	95	0	0
[truncated: 10 more columns]

## Sheet: qPCR run1
Well	Sample name	Sample type	Dye	Gene	Ct	delta_mean	remaining_cts	Mean Ct	comment
A1	S1	Standard	SybrGreen	E.Coli	7.88	0.29	7.88	8.08333
A2	S1	Standard	SybrGreen	E.Coli	8.2	0.03	8.2
A3	S1	Standard	SybrGreen	E.Coli	8.17	0	8.17
A4	A1 Gac7s	Unknown	SybrGreen		20.25	1.57		18.68
A5	A1 Gac7s	Unknown	SybrGreen		18.68	0	18.68
A6	A1 Gac7s	Unknown	SybrGreen		18.68	0	18.68
A7	A2 Gac8h	Unknown	SybrGreen		22.36	0.22	22.36	22.01
A8	A2 Gac8h	Unknown	SybrGreen		22.14	0	22.14
A9	A2 Gac8h	Unknown	SybrGreen		21.53	0.61	21.53
A10	A3 St9m	Unknown	SybrGreen		31.15	4.66		21.83
A11	A3 St9m	Unknown	SybrGreen
A12	A3 St9m	Unknown	SybrGreen		21.83	4.66	21.83
B1	S2	Standard	SybrGreen	E.Coli	11.08	0.37	11.08	11.6167
B2	S2	Standard	SybrGreen	E.Coli	12.32	0.87	12.32
B3	S2	Standard	SybrGreen	E.Coli	11.45	0	11.45
B4	B1 Gac7m	Unknown	SybrGreen		No Ct	#NUM!	No Ct	NA
B5	B1 Gac7m	Unknown	SybrGreen		No Ct	#NUM!	No Ct
B6	B1 Gac7m	Unknown	SybrGreen		No Ct	#NUM!	No Ct
B7	B2 St8f	Unknown	SybrGreen		17.42	0.05	17.42	17.445
B8	B2 St8f	Unknown	SybrGreen		17.47	0	17.47
B9	B2 St8f	Unknown	SybrGreen		19.1	1.63
B10	B3 St9h	Unknown	SybrGreen		No Ct	#NUM!	No Ct	NA
B11	B3 St9h	Unknown	SybrGreen		No Ct	#NUM!	No Ct
B12	B3 St9h	Unknown	SybrGreen		No Ct	#NUM!	No Ct
C1	S3	Standard	SybrGreen	E.Coli	16.98	1.14	16.98	16.06
C2	S3	Standard	SybrGreen	E.Coli	15.84	0	15.84
C3	S3	Standard	SybrGreen	E.Coli	15.36	0.48	15.36
C4	C1 Gac7h	Unknown	SybrGreen		No Ct	#VALUE!	No Ct	27.37
C5	C1 Gac7h	Unknown	SybrGreen		No Ct	#VALUE!	No Ct
C6	C1 Gac7h	Unknown	SybrGreen		27.37	0	27.37
C7	C2 St8m	Unknown	SybrGreen		19.66	2.26		16.92
C8	C2 St8m	Unknown	SybrGreen		16.44	0.96	16.44
C9	C2 St8m	Unknown	SybrGreen		17.4	0	17.4
C10	C3 Gac10s	Unknown	SybrGreen		No Ct	#NUM!	No Ct	NA
C11	C3 Gac10s	Unknown	SybrGreen		No Ct	#NUM!	No Ct
C12	C3 Gac10s	Unknown	SybrGreen		No Ct	#NUM!	No Ct
D1	S4	Standard	SybrGreen	E.Coli	19.1	0.03	19.1	19.085
D2	S4	Standard	SybrGreen	E.Coli	17.22	1.85
D3	S4	Standard	SybrGreen	E.Coli	19.07	0	19.07
D4	D1 St7f	Unknown	SybrGreen		No Ct	#VALUE!	No Ct	23.245
D5	D1 St7f	Unknown	SybrGreen		22.91	0.335	22.91
D6	D1 St7f	Unknown	SybrGreen		23.58	0.335	23.58
D7	D2 St8h	Unknown	SybrGreen		27.02	3.67		22.94
D8	D2 St8h	Unknown	SybrGreen		23.35	0	23.35
D9	D2 St8h	Unknown	SybrGreen		22.53	0.82	22.53
D10	D3 Gac10m	Unknown	SybrGreen		No Ct	#VALUE!	No Ct	25.33
D11	D3 Gac10m	Unknown	SybrGreen		No Ct	#VALUE!	No Ct
D12	D3 Gac10m	Unknown	SybrGreen		25.33	0	25.33
E1	S5	Standard	SybrGreen	E.Coli	23.41	0.39	23.41	23.78
E2	S5	Standard	SybrGreen	E.Coli	23.8	0	23.8
E3	S5	Standard	SybrGreen	E.Coli	24.13	0.33	24.13
E4	E1 St7m	Unknown	SybrGreen		No Ct	#VALUE!	No Ct	18.08
E5	E1 St7m	Unknown	SybrGreen		No Ct	#VALUE!	No Ct
E6	E1 St7m	Unknown	SybrGreen		18.08	0	18.08
E7	E2 Gac9s	Unknown	SybrGreen		19.95	0.38	19.95	20.33
E8	E2 Gac9s	Unknown	SybrGreen		20.71	0.38	20.71
E9	E2 Gac9s	Unknown	SybrGreen		20.33	0	20.33
E10	E3 Gac10h	Unknown	SybrGreen		24.25	0.06	24.25	24.08
E11	E3 Gac10h	Unknown	SybrGreen		23.8	0.39	23.8
E12	E3 Gac10h	Unknown	SybrGreen		24.19	0	24.19
F1	S6	Standard	SybrGreen	E.Coli	27.1	0.32	27.1	26.77
F2	S6	Standard	SybrGreen	E.Coli	26.43	0.35	26.43
F3	S6	Standard	SybrGreen	E.Coli	26.78	0	26.78
F4	F1 St7h	Unknown	SybrGreen		No Ct	#VALUE!	No Ct	18.455
F5	F1 St7h	Unknown	SybrGreen		18.21	0.245	18.21
F6	F1 St7h	Unknown	SybrGreen		18.7	0.245	18.7
F7	F2 Gac9m	Unknown	SybrGreen		No Ct	#NUM!	No Ct	NA
F8	F2 Gac9m	Unknown	SybrGreen		No Ct	#NUM!	No Ct
F9	F2 Gac9m	Unknown	SybrGreen		No Ct	#NUM!	No Ct
F10	F3 St10f	Unknown	SybrGreen		15.97	0	15.97	15.97
F11	F3 St10f	Unknown	SybrGreen		15.35	0.62	15.35
F12	F3 St10f	Unknown	SybrGreen		16.59	0.62	16.59
G1	NTC	NTC	SybrGreen		29.73
G2	NTC	NTC	SybrGreen		30.4
G4	G1 Gac8s	Unknown	SybrGreen		16.17	0.42	16.17	16.5067
G5	G1 Gac8s	Unknown	SybrGreen		16.76	0.17	16.76
G6	G1 Gac8s	Unknown	SybrGreen		16.59	0	16.59
G7	G2 Gac9h	Unknown	SybrGreen		25.7	0.06	25.7	25.81
G8	G2 Gac9h	Unknown	SybrGreen		25.97	0.21	25.97
G9	G2 Gac9h	Unknown	SybrGreen		25.76	0	25.76
G10	G3 St10m	Unknown	SybrGreen		18.96	0.855	18.96	18.105
G11	G3 St10m	Unknown	SybrGreen		17.25	0.855	17.25
G12	G3 St10m	Unknown	SybrGreen		No Ct
H4	H1 Gac8m	Unknown	SybrGreen		No Ct			NA
H5	H1 Gac8m	Unknown	SybrGreen		No Ct
H6	H1 Gac8m	Unknown	SybrGreen		No Ct
H7	H2 St9f	Unknown	SybrGreen		21.57	0.13	21.57	21.94
H8	H2 St9f	Unknown	SybrGreen		21.7	0	21.7
H9	H2 St9f	Unknown	SybrGreen		22.55	0.85	22.55
H10	H3 St10h	Unknown	SybrGreen		15.49	0	15.49	15.61
H11	H3 St10h	Unknown	SybrGreen		15.73	0.24	15.73
H12	H3 St10h	Unknown	SybrGreen		14.25	1.24

## Sheet: qPCR run2
Well	Sample name	Sample type	Dye	Gene	Ct	delta_mean	remaining_cts	final mean CT
A1	S1	Standard	SybrGreen	E.Coli	7.56	0.14	7.56	7.69667
A2	S1	Standard	SybrGreen	E.Coli	7.83	0.13	7.83
A3	S1	Standard	SybrGreen	E.Coli	7.7	0	7.7
A4	A4 Gac11s	Unknown	SybrGreen		No Ct	#NUM!		NA
A5	A4 Gac11s	Unknown	SybrGreen		No Ct	#NUM!
A6	A4 Gac11s	Unknown	SybrGreen		No Ct	#NUM!
A7	A5 Gac12h	Unknown	SybrGreen		No Ct	#VALUE!		27.25
A8	A5 Gac12h	Unknown	SybrGreen		27.25	0	27.25
A9	A5 Gac12h	Unknown	SybrGreen		No Ct	#VALUE!
A10	A6 St1m	Unknown	SybrGreen		14.25	0.72	14.25	14.7867
A11	A6 St1m	Unknown	SybrGreen		15.14	0.17	15.14
A12	A6 St1m	Unknown	SybrGreen		14.97	0	14.97
B1	S2	Standard	SybrGreen	E.Coli	10.59	0.72	10.59	11.13
B2	S2	Standard	SybrGreen	E.Coli	11.49	0.18	11.49
B3	S2	Standard	SybrGreen	E.Coli	11.31	0	11.31
B4	B4 Gac11m	Unknown	SybrGreen		26.66	0	26.66	26.66
B5	B4 Gac11m	Unknown	SybrGreen		25.54	1.12
B6	B4 Gac11m	Unknown	SybrGreen		27.87	1.21
B7	B5 St12f	Unknown	SybrGreen		No Ct	#VALUE!		20.29
B8	B5 St12f	Unknown	SybrGreen		No Ct	#VALUE!
B9	B5 St12f	Unknown	SybrGreen		20.29	0	20.29
B10	B6 St1h	Unknown	SybrGreen		22.76	0	22.76	22.7533
B11	B6 St1h	Unknown	SybrGreen		22.97	0.21	22.97
B12	B6 St1h	Unknown	SybrGreen		22.53	0.23	22.53
C1	S3	Standard	SybrGreen	E.Coli	14.56	0	14.56	14.7333
C2	S3	Standard	SybrGreen	E.Coli	14.39	0.17	14.39
C3	S3	Standard	SybrGreen	E.Coli	15.25	0.69	15.25
C4	C4 Gac11h	Unknown	SybrGreen		23.14	0.44	23.14	23.6133
C5	C4 Gac11h	Unknown	SybrGreen		23.58	0	23.58
C6	C4 Gac11h	Unknown	SybrGreen		24.12	0.54	24.12
C7	C5 St12m	Unknown	SybrGreen		No Ct	#VALUE!		31.81
C8	C5 St12m	Unknown	SybrGreen		31.81	0	31.81
C9	C5 St12m	Unknown	SybrGreen		No Ct	#VALUE!
C10	C6 Gac2s	Unknown	SybrGreen		20.74	2.53		18.21
C11	C6 Gac2s	Unknown	SybrGreen		18.21	0	18.21
C12	C6 Gac2s	Unknown	SybrGreen		17.2	1.01
D1	S4	Standard	SybrGreen	E.Coli	18.67	0.54	18.67	19.1933
D2	S4	Standard	SybrGreen	E.Coli	19.7	0.49	19.7
D3	S4	Standard	SybrGreen	E.Coli	19.21	0	19.21
D4	D4 St11f	Unknown	SybrGreen		15.1	0.65	15.1	14.6333
D5	D4 St11f	Unknown	SybrGreen		14.45	0	14.45
D6	D4 St11f	Unknown	SybrGreen		14.35	0.1	14.35
D7	D5 St12h	Unknown	SybrGreen		17.05	0.25	17.05	17.53
D8	D5 St12h	Unknown	SybrGreen		18.24	0.94	18.24
D9	D5 St12h	Unknown	SybrGreen		17.3	0	17.3
D10	D6 Gac2m	Unknown	SybrGreen		24.83	0	24.83	24.9767
D11	D6 Gac2m	Unknown	SybrGreen		25.29	0.46	25.29
D12	D6 Gac2m	Unknown	SybrGreen		24.81	0.02	24.81
E1	S5	Standard	SybrGreen	E.Coli	22.47	0.54	22.47	22.8867
E2	S5	Standard	SybrGreen	E.Coli	23.01	0	23.01
E3	S5	Standard	SybrGreen	E.Coli	23.18	0.17	23.18
E4	E4 St11m	Unknown	SybrGreen		13.63	0.27	13.63	13.8767
E5	E4 St11m	Unknown	SybrGreen		13.9	0	13.9
E6	E4 St11m	Unknown	SybrGreen		14.1	0.2	14.1
E7	E5 Gac1s	Unknown	SybrGreen		No Ct	#NUM!		NA
E8	E5 Gac1s	Unknown	SybrGreen		No Ct	#NUM!
E9	E5 Gac1s	Unknown	SybrGreen		No Ct	#NUM!
E10	E6 Gac2h	Unknown	SybrGreen		26.21	0.65	26.21	25.72
E11	E6 Gac2h	Unknown	SybrGreen		25.56	0	25.56
E12	E6 Gac2h	Unknown	SybrGreen		25.39	0.17	25.39
F1	S6	Standard	SybrGreen	E.Coli	25.62	0	25.62	25.67
F2	S6	Standard	SybrGreen	E.Coli	25.88	0.26	25.88
F3	S6	Standard	SybrGreen	E.Coli	25.51	0.11	25.51
F4	F4 St11h	Unknown	SybrGreen		No Ct	#VALUE!		23.33
F5	F4 St11h	Unknown	SybrGreen		26.49	3.16	26.49
F6	F4 St11h	Unknown	SybrGreen		20.17	3.16	20.17
F7	F5 Gac1m	Unknown	SybrGreen		No Ct	#NUM!		NA
F8	F5 Gac1m	Unknown	SybrGreen		No Ct	#NUM!
F9	F5 Gac1m	Unknown	SybrGreen		No Ct	#NUM!
F10	F6 St2f	Unknown	SybrGreen		19.93	0.98	19.93	20.42
F11	F6 St2f	Unknown	SybrGreen		20.91	0	20.91
F12	F6 St2f	Unknown	SybrGreen		22.56	1.65
G1	NTC	NTC	SybrGreen		28.59			NA
G2	NTC	NTC	SybrGreen		29.03
G3	NTC	NTC	SybrGreen		28.39
G4	G4 Gac12s	Unknown	SybrGreen		23.64	0	23.64	23.5767
G5	G4 Gac12s	Unknown	SybrGreen		24.13	0.49	24.13
G6	G4 Gac12s	Unknown	SybrGreen		22.96	0.68	22.96
G7	G5 Gac1h	Unknown	SybrGreen		26.52	0	26.52	26.52
G8	G5 Gac1h	Unknown	SybrGreen		No Ct	#VALUE!
G9	G5 Gac1h	Unknown	SybrGreen		No Ct	#VALUE!
G10	G6 St2m	Unknown	SybrGreen		22.27	0.03	22.27	22.255
G11	G6 St2m	Unknown	SybrGreen		22.24	0	22.24
G12	G6 St2m	Unknown	SybrGreen		20.75	1.49
H1	H1M	Empty	SybrGreen					NA
H2	H1M	Empty	SybrGreen
H3	V1	Empty	SybrGreen
H4	H4 Gac12m	Unknown	SybrGreen		25.48	0	25.48	25.3533
H5	H4 Gac12m	Unknown	SybrGreen		25.62	0.14	25.62
H6	H4 Gac12m	Unknown	SybrGreen		24.96	0.52	24.96
H7	H5 St1f	Unknown	SybrGreen		16.37	0	16.37	16.0967
H8	H5 St1f	Unknown	SybrGreen		16.38	0.01	16.38
H9	H5 St1f	Unknown	SybrGreen		15.54	0.83	15.54
H10	H6 St2h	Unknown	SybrGreen		19.15	1.42		17.7
H11	H6 St2h	Unknown	SybrGreen		17.67	0.06	17.67
H12	H6 St2h	Unknown	SybrGreen		17.73	0	17.73

## Sheet: qPCR run3
Well	Sample name	Sample type	Dye	Gene	Ct	delta_CT	remainingCT	Final_CT
A1	S1	Standard	SybrGreen	E.Coli	7.01	0.12	7.01	7.12333
A2	S1	Standard	SybrGreen	E.Coli	7.23	0.1	7.23
A3	S1	Standard	SybrGreen	E.Coli	7.13	0	7.13
A4	A7 Gac3s	Unknown	SybrGreen		18.11	0	18.11	17.9567
A5	A7 Gac3s	Unknown	SybrGreen		17.39	0.72	17.39
A6	A7 Gac3s	Unknown	SybrGreen		18.37	0.26	18.37
A7	A8 Gac4h	Unknown	SybrGreen		19.28	0	19.28	19.3867
A8	A8 Gac4h	Unknown	SybrGreen		19.26	0.02	19.26
A9	A8 Gac4h	Unknown	SybrGreen		19.62	0.34	19.62
A10	A9 St5m	Unknown	SybrGreen		20.05	0.99	20.05	19.1367
A11	A9 St5m	Unknown	SybrGreen		18.3	0.76	18.3
A12	A9 St5m	Unknown	SybrGreen		19.06	0	19.06
B1	S2	Standard	SybrGreen	E.Coli	11.07	0.98	11.07	10.3233
B2	S2	Standard	SybrGreen	E.Coli	9.81	0.28	9.81
B3	S2	Standard	SybrGreen	E.Coli	10.09	0	10.09
B4	B7 Gac3m	Unknown	SybrGreen		25.51	7.31		17.98
B5	B7 Gac3m	Unknown	SybrGreen		18.2	0	18.2
B6	B7 Gac3m	Unknown	SybrGreen		17.76	0.44	17.76
B7	B8 St4f	Unknown	SybrGreen		16.82	0	16.82	16.625
B8	B8 St4f	Unknown	SybrGreen		17.92	1.1
B9	B8 St4f	Unknown	SybrGreen		16.43	0.39	16.43
B10	B9 St5h	Unknown	SybrGreen		19.99	0	19.99	19.95
B11	B9 St5h	Unknown	SybrGreen		21.84	1.85
B12	B9 St5h	Unknown	SybrGreen		19.91	0.08	19.91
C1	S3	Standard	SybrGreen	E.Coli	12.83	0.73	12.83	13.5033
C2	S3	Standard	SybrGreen	E.Coli	14.12	0.56	14.12
C3	S3	Standard	SybrGreen	E.Coli	13.56	0	13.56
C4	C7 Gac3h	Unknown	SybrGreen		24.3	0	24.3	24.275
C5	C7 Gac3h	Unknown	SybrGreen		24.25	0.05	24.25
C6	C7 Gac3h	Unknown	SybrGreen		25.56	1.26
C7	C8 St4m	Unknown	SybrGreen		16.04	1.48		17.52
C8	C8 St4m	Unknown	SybrGreen		19.89	2.37
C9	C8 St4m	Unknown	SybrGreen		17.52	0	17.52
D1	S4	Standard	SybrGreen	E.Coli	18.65	0.41	18.65	19.1233
D2	S4	Standard	SybrGreen	E.Coli	19.66	0.6	19.66
D3	S4	Standard	SybrGreen	E.Coli	19.06	0	19.06
D4	D7 St3f	Unknown	SybrGreen		19.15	0.56	19.15	19.84
D5	D7 St3f	Unknown	SybrGreen		19.71	0	19.71
D6	D7 St3f	Unknown	SybrGreen		20.66	0.95	20.66
D7	D8 St4h	Unknown	SybrGreen		No Ct	#NUM!		NA
D8	D8 St4h	Unknown	SybrGreen		No Ct	#NUM!
D9	D8 St4h	Unknown	SybrGreen		No Ct	#NUM!
E1	S5	Standard	SybrGreen	E.Coli	22.34	0	22.34	22.5133
E2	S5	Standard	SybrGreen	E.Coli	22.23	0.11	22.23
E3	S5	Standard	SybrGreen	E.Coli	22.97	0.63	22.97
E4	E7 St3m	Unknown	SybrGreen		19.06	0.23	19.06	18.7867
E5	E7 St3m	Unknown	SybrGreen		18.47	0.36	18.47
E6	E7 St3m	Unknown	SybrGreen		18.83	0	18.83
E7	E8 Gac5s	Unknown	SybrGreen		16.56	0	16.56	16.51
E8	E8 Gac5s	Unknown	SybrGreen		16.59	0.03	16.59
E9	E8 Gac5s	Unknown	SybrGreen		16.38	0.18	16.38
F1	S6	Standard	SybrGreen	E.Coli	24.78	0.18	24.78	24.9133
F2	S6	Standard	SybrGreen	E.Coli	25	0.04	25
F3	S6	Standard	SybrGreen	E.Coli	24.96	0	24.96
F4	F7 St3h	Unknown	SybrGreen		19.9	0	19.9	20.12
F5	F7 St3h	Unknown	SybrGreen		19.73	0.17	19.73
F6	F7 St3h	Unknown	SybrGreen		20.73	0.83	20.73
F7	F8 Gac5m	Unknown	SybrGreen		21.35	0	21.35	21.55
F8	F8 Gac5m	Unknown	SybrGreen		21.16	0.19	21.16
F9	F8 Gac5m	Unknown	SybrGreen		22.14	0.79	22.14
G1	NTC	NTC	SybrGreen		27.87		27.87	27.92
G2	NTC	NTC	SybrGreen		27.97		27.97
G4	G7 Gac4s	Unknown	SybrGreen		22.77	0	22.77	22.84
G5	G7 Gac4s	Unknown	SybrGreen		22.71	0.06	22.71
G6	G7 Gac4s	Unknown	SybrGreen		23.04	0.27	23.04
G7	G8 Gac5h	Unknown	SybrGreen		23.52	0.65	23.52	24.0467
G8	G8 Gac5h	Unknown	SybrGreen		24.17	0	24.17
G9	G8 Gac5h	Unknown	SybrGreen		24.45	0.28	24.45
H4	H7 Gac4m	Unknown	SybrGreen		27.26	0.65	27.26	26.59
H5	H7 Gac4m	Unknown	SybrGreen		26.61	0	26.61
H6	H7 Gac4m	Unknown	SybrGreen		25.9	0.71	25.9
H7	H8 St5f	Unknown	SybrGreen		19.6	0.86	19.6	19.17
H8	H8 St5f	Unknown	SybrGreen		18.74	0	18.74
H9	H8 St5f	Unknown	SybrGreen		17.66	1.08

## Sheet: qPCR run4
Well	Sample name	Sample type	Dye	Gene	Ct	delta_ct	remaining_cts	final_ct	comment
A1	S1	Standard	SybrGreen	E.Coli	6.78	0.02	6.78	6.83333
A2	S1	Standard	SybrGreen	E.Coli	6.92	0.12	6.92
A3	S1	Standard	SybrGreen	E.Coli	6.8	0	6.8
A4	B1 Gac7m uv	Unknown	SybrGreen		21.22	0	21.22	21.22	FALSE
A5	B1 Gac7m uv	Unknown	SybrGreen		20.08	1.14			FALSE
A6	B1 Gac7m	Unknown	SybrGreen		23.17	0			other samples below
A7	A4 Gac11s	Unknown	SybrGreen		19.06	0.63	19.06	18.6367
A8	A4 Gac11s	Unknown	SybrGreen		18.42	0.01	18.42
A9	A4 Gac11s	Unknown	SybrGreen		18.43	0	18.43
A10	B1 Gac7m	Unknown	SybrGreen		23.7	0.53	23.7	23.3233
A11	B1 Gac7m	Unknown	SybrGreen		23.1	0.07	23.1
A12	A3 St9m	Empty	SybrGreen			#VALUE!
B1	S2	Standard	SybrGreen	E.Coli	10.04	0	10.04	10.0433
B2	S2	Standard	SybrGreen	E.Coli	9.97	0.07	9.97
B3	S2	Standard	SybrGreen	E.Coli	10.12	0.08	10.12
B4	C1 Gac7h	Unknown	SybrGreen		24.93	0	24.93	24.99
B5	C1 Gac7h	Unknown	SybrGreen		25.12	0.19	25.12
B6	C1 Gac7h	Unknown	SybrGreen		24.92	0.01	24.92
B7	A5 Gac12h	Unknown	SybrGreen		28.29	0.09	28.29	28.3833
B8	A5 Gac12h	Unknown	SybrGreen		28.38	0	28.38
B9	A5 Gac12h	Unknown	SybrGreen		28.48	0.1	28.48
B10	B3 St9h	Empty	SybrGreen			#NUM!		#DIV/0!
B11	B3 St9h	Empty	SybrGreen			#NUM!
B12	B3 St9h	Empty	SybrGreen			#NUM!
C1	S3	Standard	SybrGreen	E.Coli	14.08	0	14.08	13.9267
C2	S3	Standard	SybrGreen	E.Coli	13.62	0.46	13.62
C3	S3	Standard	SybrGreen	E.Coli	14.08	0	14.08
C4	E1 St7m	Unknown	SybrGreen		17.09	0.72	17.09	17.5833
C5	E1 St7m	Unknown	SybrGreen		17.81	0	17.81
C6	E1 St7m	Unknown	SybrGreen		17.85	0.04	17.85
C7	B5 St12f	Unknown	SybrGreen		22.17	0	22.17	22.0867
C8	B5 St12f	Unknown	SybrGreen		21.89	0.28	21.89
C9	B5 St12f	Unknown	SybrGreen		22.2	0.03	22.2
C10	C3 Gac10s	Empty	SybrGreen			#NUM!		#DIV/0!
C11	C3 Gac10s	Empty	SybrGreen			#NUM!
C12	C3 Gac10s	Empty	SybrGreen			#NUM!
D1	S4	Standard	SybrGreen	E.Coli	18.48	0.7	18.48	18.9633
D2	S4	Standard	SybrGreen	E.Coli	19.18	0	19.18
D3	S4	Standard	SybrGreen	E.Coli	19.23	0.05	19.23
D4	H1 Gac8m	Unknown	SybrGreen		25.41	0	25.41	25.3167
D5	H1 Gac8m	Unknown	SybrGreen		24.77	0.64	24.77
D6	H1 Gac8m	Unknown	SybrGreen		25.77	0.36	25.77
D7	C5 St12m	Unknown	SybrGreen		24.12	0.25	24.12	24.3133
D8	C5 St12m	Unknown	SybrGreen		24.37	0	24.37
D9	C5 St12m	Unknown	SybrGreen		24.45	0.08	24.45
D10	D3 Gac10m	Empty	SybrGreen			#NUM!		#DIV/0!
D11	D3 Gac10m	Empty	SybrGreen			#NUM!
D12	D3 Gac10m	Empty	SybrGreen			#NUM!
E1	S5	Standard	SybrGreen	E.Coli	22.5	0	22.5	22.4367
E2	S5	Standard	SybrGreen	E.Coli	22.16	0.34	22.16
E3	S5	Standard	SybrGreen	E.Coli	22.65	0.15	22.65
E4	F2 Gac9m	Unknown	SybrGreen		24.38	0.06	24.38	24.2733
E5	F2 Gac9m	Unknown	SybrGreen		24.12	0.2	24.12
E6	F2 Gac9m	Unknown	SybrGreen		24.32	0	24.32
E7	E5 Gac1s	Unknown	SybrGreen		19.24	0.36	19.24	18.9767
E8	E5 Gac1s	Unknown	SybrGreen		18.88	0	18.88
E9	E5 Gac1s	Unknown	SybrGreen		18.81	0.07	18.81
E10	E3 Gac10h	Empty	SybrGreen			#NUM!		#DIV/0!
E11	E3 Gac10h	Empty	SybrGreen			#NUM!
E12	E3 Gac10h	Empty	SybrGreen			#NUM!
F1	S6	Standard	SybrGreen	E.Coli	24.65	0	24.65	24.69
F2	S6	Standard	SybrGreen	E.Coli	24.46	0.19	24.46
F3	S6	Standard	SybrGreen	E.Coli	24.96	0.31	24.96
F4	B3 St9h	Unknown	SybrGreen		19.66	0.01	19.66	19.5667
F5	B3 St9h	Unknown	SybrGreen		19.39	0.26	19.39
F6	B3 St9h	Unknown	SybrGreen		19.65	0	19.65
F7	F5 Gac1m	Unknown	SybrGreen		24.86	0.19	24.86	24.69
F8	F5 Gac1m	Unknown	SybrGreen		24.67	0	24.67
F9	F5 Gac1m	Unknown	SybrGreen		24.54	0.13	24.54
F10	F3 St10f	Empty	SybrGreen			#NUM!
F11	F3 St10f	Empty	SybrGreen			#NUM!
F12	F3 St10f	Empty	SybrGreen			#NUM!
G1	NTC	NTC	SybrGreen		27.85	0	27.85	27.9433
G2	NTC	NTC	SybrGreen		28.57	0.72	28.57
G3	NTC	NTC	SybrGreen		27.41	0.44	27.41
G4	C3 Gac10s	Unknown	SybrGreen		15.89	0.12	15.89	16.0267
G5	C3 Gac10s	Unknown	SybrGreen		16.18	0.17	16.18
G6	C3 Gac10s	Unknown	SybrGreen		16.01	0	16.01
G7	G5 Gac1h	Unknown	SybrGreen		25.28	0.09	25.28	25.0933
G8	G5 Gac1h	Unknown	SybrGreen		24.81	0.38	24.81
G9	G5 Gac1h	Unknown	SybrGreen		25.19	0	25.19
G10	G3 St10m	Empty	SybrGreen			#NUM!
G11	G3 St10m	Empty	SybrGreen			#NUM!
G12	G3 St10m	Empty	SybrGreen			#NUM!
H1	H1M	Empty	SybrGreen			#NUM!
H2	H1M	Empty	SybrGreen			#NUM!
H3	V1	Empty	SybrGreen			#NUM!
H4	D3 Gac10m	Unknown	SybrGreen		24.85	0.03	24.85	24.9267
H5	D3 Gac10m	Unknown	SybrGreen		25.05	0.17	25.05
H6	D3 Gac10m	Unknown	SybrGreen		24.88	0	24.88
H7	C8 St4h	Unknown	SybrGreen		17.09	0.3	17.09	16.8367
H8	C8 St4h	Unknown	SybrGreen		16.63	0.16	16.63
H9	C8 St4h	Unknown	SybrGreen		16.79	0	16.79
H10	H3 St10h	Empty	SybrGreen			#NUM!
H11	H3 St10h	Empty	SybrGreen			#NUM!
H12	H3 St10h	Empty	SybrGreen			#NUM!

## Sheet: qPCR runs combined
sample	id	run	considered replicates	mean ct	correction for reference samples			reference	run	ct	average ct	delta
E3 Gac10h	Gac10h	1	3	24.08	22.6631			S1	1	8.08333	17.5658	-1.41694
D3 Gac10m	Gac10m	1						S2	1	11.6167
C3 Gac10s	Gac10s	1		NA				S3	1	16.06
C1 Gac7h	Gac7h	1	1	27.37	25.9531			S4	1	19.085
B1 Gac7m	Gac7m	1		NA				S5	1	23.78
A1 Gac7s	Gac7s	1	2	18.68	17.2631			S6	1	26.77
A2 Gac8h	Gac8h	1	3	22.01	20.5931			S1	2	7.69667	16.885	-0.736111
H1 Gac8m	Gac8m	1		NA				S2	2	11.13
G1 Gac8s	Gac8s	1	3	16.5067	15.0897			S3	2	14.7333
G2 Gac9h	Gac9h	1	3	25.81	24.3931			S4	2	19.1933
F2 Gac9m	Gac9m	1		NA				S5	2	22.8867
E2 Gac9s	Gac9s	1	3	20.33	18.9131			S6	2	25.67
F3 St10f	St10f	1	3	15.97	14.5531			S1	3	7.12333	16.25	-0.101111
H3 St10h	St10h	1	2	15.61	14.1931			S2	3	10.3233
G3 St10m	St10m	1	2	18.105	16.6881			S3	3	13.5033
D1 St7f	St7f	1	2	23.245	21.8281			S4	3	19.1233
F1 St7h	St7h	1	2	18.455	17.0381			S5	3	22.5133
E1 St7m	St7m	1		18.08				S6	3	24.9133
B2 St8f	St8f	1	2	17.445	16.0281			S1	4	6.83333	16.1489	0
D2 St8h	St8h	1	2	22.94	21.5231			S2	4	10.0433
C2 St8m	St8m	1	2	16.92	15.5031			S3	4	13.9267
H2 St9f	St9f	1	3	21.94	20.5231			S4	4	18.9633
B3 St9h	St9h	1		NA				S5	4	22.4367
A3 St9m	St9m	1						S6	4	24.69
C4 Gac11h	Gac11h	2	3	23.6133	22.8772
B4 Gac11m	Gac11m	2	1
A4 Gac11s	Gac11s	2		NA
A5 Gac12h	Gac12h	2	1	27.25	26.5139
H4 Gac12m	Gac12m	2	2	25.3533	24.6172
G4 Gac12s	Gac12s	2	3	23.5767	22.8406
G5 Gac1h	Gac1h	2	1	26.52
F5 Gac1m	Gac1m	2		NA
E5 Gac1s	Gac1s	2		NA
E6 Gac2h	Gac2h	2	3	25.72	24.9839
D6 Gac2m	Gac2m	2	3	24.9767	24.2406
C6 Gac2s	Gac2s	2	1	17.705
D4 St11f	St11f	2	3	14.6333	13.8972
F4 St11h	St11h	2	1	23.33
E4 St11m	St11m	2	3	13.8767	13.1406
B5 St12f	St12f	2	1	20.29
D5 St12h	St12h	2	3	17.53	16.7939
C5 St12m	St12m	2	1	31.81	31.0739
H5 St1f	St1f	2	3	16.0967	15.3606
B6 St1h	St1h	2	3	22.7533	22.0172
A6 St1m	St1m	2	3	14.7867	14.0506
F6 St2f	St2f	2	2	20.42	19.6839
H6 St2h	St2h	2	2	17.7	16.9639
G6 St2m	St2m	2	2	22.255	21.5189
C7 Gac3h	Gac3h	3	2	24.275	24.1739
B7 Gac3m	Gac3m	3	2	17.98	17.8789
A7 Gac3s	Gac3s	3	3	17.9567	17.8556
A8 Gac4h	Gac4h	3	3	19.3867	19.2856
H7 Gac4m	Gac4m	3	3	26.59	26.4889
G7 Gac4s	Gac4s	3	3	22.84	22.7389
G8 Gac5h	Gac5h	3	3	24.0467	23.9456
F8 Gac5m	Gac5m	3	3	21.55	21.4489
E8 Gac5s	Gac5s	3	3	16.51	16.4089
D7 St3f	St3f	3	3	19.84	19.7389
F7 St3h	St3h	3	3	20.12	20.0189
E7 St3m	St3m	3	3	18.7867	18.6856
B8 St4f	St4f	3	2	16.625	16.5239
D8 St4h	St4h	3		NA
C8 St4m	St4m	3	1	17.52
H8 St5f	St5f	3	2	19.17	19.0689
B9 St5h	St5h	3	2	19.95	19.8489
A9 St5m	St5m	3	3	19.1367	19.0356
E3 Gac10h	Gac10h	4		#DIV/0!
D3 Gac10m	Gac10m	4		#DIV/0!
D3 Gac10m	Gac10m	4	3	24.9267	24.9267
C3 Gac10s	Gac10s	4		#DIV/0!
C3 Gac10s	Gac10s	4	3	16.0267	16.0267
A4 Gac11s	Gac11s	4	3	18.6367	18.6367
A5 Gac12h	Gac12h	4	3	28.3833	28.3833
G5 Gac1h	Gac1h	4	3	25.0933	25.0933
F5 Gac1m	Gac1m	4	3	24.69	24.69
E5 Gac1s	Gac1s	4	3	18.9767	18.9767
C1 Gac7h	Gac7h	4	3	24.99	24.99
B1 Gac7m	Gac7m	4	3	23.32	23.32
B1 Gac7m uv	Gac7m uv	4
H1 Gac8m	Gac8m	4	3	25.3167	25.3167
F2 Gac9m	Gac9m	4	3	24.2733	24.2733
F3 St10f	St10f	4
H3 St10h	St10h	4
G3 St10m	St10m	4
B5 St12f	St12f	4	3	22.0867	22.0867
C5 St12m	St12m	4	3	24.3133	24.3133
C8 St4h	St4h	4	3	16.8367	16.8367
E1 St7m	St7m	4	3	17.5833	17.5833
B3 St9h	St9h	4		#DIV/0!
B3 St9h	St9h	4	3	19.5667	19.5667

## Sheet: qPCR selected samples
sample	id	Run	considered replicates	ct	correction for reference samples
E3 Gac10h	Gac10h	1	3	24.08	22.6631
D3 Gac10m	Gac10m	4	3	24.9267	24.9267
C3 Gac10s	Gac10s	4	3	16.0267	16.0267
C4 Gac11h	Gac11h	2	3	23.6133	22.8772
B4 Gac11m	Gac11m	2	1		NA
A4 Gac11s	Gac11s	4	3	18.6367	18.6367
A5 Gac12h	Gac12h	4	3	28.3833	28.3833
H4 Gac12m	Gac12m	2	2	25.3533	24.6172
G4 Gac12s	Gac12s	2	3	23.5767	22.8406
G5 Gac1h	Gac1h	4	3	25.0933	25.0933
F5 Gac1m	Gac1m	4	3	24.69	24.69
E5 Gac1s	Gac1s	4	3	18.9767	18.9767
E6 Gac2h	Gac2h	2	3	25.72	24.9839
D6 Gac2m	Gac2m	2	3	24.9767	24.2406
C6 Gac2s	Gac2s	2	1	17.705	NA
C7 Gac3h	Gac3h	3	2	24.275	24.1739
B7 Gac3m	Gac3m	3	2	17.98	17.8789
A7 Gac3s	Gac3s	3	3	17.9567	17.8556
A8 Gac4h	Gac4h	3	3	19.3867	19.2856
H7 Gac4m	Gac4m	3	3	26.59	26.4889
G7 Gac4s	Gac4s	3	3	22.84	22.7389
G8 Gac5h	Gac5h	3	3	24.0467	23.9456
F8 Gac5m	Gac5m	3	3	21.55	21.4489
E8 Gac5s	Gac5s	3	3	16.51	16.4089
C1 Gac7h	Gac7h	4	3	24.99	24.99
B1 Gac7m	Gac7m	4	3	23.4	23.32
A1 Gac7s	Gac7s	1	2	18.68	17.2631
A2 Gac8h	Gac8h	1	3	22.01	20.5931
H1 Gac8m	Gac8m	4	3	25.3167	25.3167
G1 Gac8s	Gac8s	1	3	16.5067	15.0897
G2 Gac9h	Gac9h	1	3	25.81	24.3931
F2 Gac9m	Gac9m	4	3	24.2733	24.2733
E2 Gac9s	Gac9s	1	3	20.33	18.9131
F3 St10f	St10f	1	3	15.97	14.5531
H3 St10h	St10h	1	2	15.61	14.1931
G3 St10m	St10m	1	2	18.105	16.6881
D4 St11f	St11f	2	3	14.6333	13.8972
F4 St11h	St11h	2	1	23.33	NA
E4 St11m	St11m	2	3	13.8767	13.1406
B5 St12f	St12f	4	3	22.0867	22.0867
D5 St12h	St12h	2	3	17.53	16.7939
C5 St12m	St12m	4	3	24.3133	24.3133
H5 St1f	St1f	2	3	16.0967	15.3606
B6 St1h	St1h	2	3	22.7533	22.0172
A6 St1m	St1m	2	3	14.7867	14.0506
F6 St2f	St2f	2	2	20.42	19.6839
H6 St2h	St2h	2	2	17.7	16.9639
G6 St2m	St2m	2	2	22.255	21.5189
D7 St3f	St3f	3	3	19.84	19.7389
F7 St3h	St3h	3	3	20.12	20.0189
E7 St3m	St3m	3	3	18.7867	18.6856
B8 St4f	St4f	3	2	16.625	16.5239
C8 St4h	St4h	4	3	16.8367	16.8367
C8 St4m	St4m	3	1	17.52	NA
H8 St5f	St5f	3	2	19.17	19.0689
B9 St5h	St5h	3	2	19.95	19.8489
A9 St5m	St5m	3	3	19.1367	19.0356
D1 St7f	St7f	1	2	23.245	21.8281
F1 St7h	St7h	1	2	18.455	17.0381
E1 St7m	St7m	4	3	17.5833	17.5833
B2 St8f	St8f	1	2	17.445	16.0281
D2 St8h	St8h	1	2	22.94	21.5231
C2 St8m	St8m	1	2	16.92	15.5031
H2 St9f	St9f	1	3	21.94	20.5231
B3 St9h	St9h	4	3	19.5667	19.5667
A3 St9m	St9m	1			NA

## Sheet: qPCR clean
id	ct_final
Gac10h	22.6631
Gac10m	24.9267
Gac10s	16.0267
Gac11h	22.8772
Gac11m	NA
Gac11s	18.6367
Gac12h	28.3833
Gac12m	24.6172
Gac12s	22.8406
Gac1h	25.0933
Gac1m	24.69
Gac1s	18.9767
Gac2h	24.9839
Gac2m	24.2406
Gac2s	NA
Gac3h	24.1739
Gac3m	17.8789
Gac3s	17.8556
Gac4h	19.2856
Gac4m	26.4889
Gac4s	22.7389
Gac5h	23.9456
Gac5m	21.4489
Gac5s	16.4089
Gac7h	24.99
Gac7m	23.32
Gac7s	17.2631
Gac8h	20.5931
Gac8m	25.3167
Gac8s	15.0897
Gac9h	24.3931
Gac9m	24.2733
Gac9s	18.9131
St10f	14.5531
St10h	14.1931
St10m	16.6881
St11f	13.8972
St11h	NA
St11m	13.1406
St12f	22.0867
St12h	16.7939
St12m	24.3133
St1f	15.3606
St1h	22.0172
St1m	14.0506
St2f	19.6839
St2h	16.9639
St2m	21.5189
St3f	19.7389
St3h	20.0189
St3m	18.6856
St4f	16.5239
St4h	16.8367
St4m	NA
St5f	19.0689
St5h	19.8489
St5m	19.0356
St7f	21.8281
St7h	17.0381
St7m	17.5833
St8f	16.0281
St8h	21.5231
St8m	15.5031
St9f	20.5231
St9h	19.5667
St9m	NA
